# Supplementary material for: Dynamically reorganized chromatin is the key for the reprogramming of somatic cells to pluripotent cells
Source: Sci Rep. 2015 Dec 7;5:17691. doi: 10.1038/srep17691 (PMC4671053; doi:10.1038/srep17691)
Supplement: Supplementary Tables 1-6 [file srep17691-s2.xls]

## Sheet: Table S1
Supplementary Table S1. ChIP-Seq data for histone H3 (or nucleosome), H3K4me3, H3K9me3 and histone H3K27me3
ChIP data	Sample	Total Reads	Uniquely mapped	Percentage of uniquely mapped (%)	Number of Nucleosomes (rc≥2)
	MEF	130822272	89510637	68.4216	9480735
	MEF_rep	158088686	110955295	70.1855	9834720
Nucleosome	pre-iPS	170981410	129862735	75.9514	6329108
	pre-iPS_rep	131499342	90599590	68.8974	9475722
	iPS	173771716	124963685	71.9126	8985337
	iPS_rep	130854177	92415477	70.6248	9334416
	MEF	22051403	14757607	66.9237	3080811
	MEF_rep	24348992	15698872	64.4744	3439074
H3K4me3	pre-iPS	23585488	16301830	69.1181	3587513
	pre-iPS_rep	21979321	15392105	70.0299	3354721
	iPS	23947600	16105583	67.2534	3500649
	iPS_rep	22079300	15192868	68.8105	3320792
	MEF	24691903	15237728	61.7114	3441495
H3K9me3	pre-iPS	23461608	16025057	68.3033	3660410
	iPS	23559333	15104533	64.1127	3367736
	MEF	21885930	16495992	75.3726	3700990
	MEF_rep	24805223	18871831	76.0801	4185507
H3K27me3	pre-iPS	23599747	17768753	75.2921	3951173
	pre-iPS_rep	21899221	16357211	74.6931	3639258
	iPS	23622672	17351051	73.4508	3888644
	iPS_rep	22142626	16749656	75.6444	3784312

## Sheet: Table S2
Supplementary Table S2. RNA-Seq data from MEF, pre-iPS and iPS
Sample	Total Read	Uniquely mapped	Percentage of uniquely mapped (%)
MEF	25781514	22536140	87.412
MEF_rep	35841208	30456486	84.9762
pre-iPS	25673936	22142867	86.2465
pre-iPS_rep	29682632	24719771	83.2803
iPS	26759258	22395116	83.6911
iPS_rep	22628736	19031335	84.1025

## Sheet: Table S3
Supplementary Table S3. List of pluripotent and lineage-specific genes
Pluripotency
		5T4
		ABCG2
		Activin RIB/ALK-4
		Activin RIIB
		Alkaline Phosphatase/ALPL
		E-Cadherin
		CCR4
		CD9
		CD15/Lewis X
		CD30/RNFRSF8
		CDX2
		Chorionic Gonadotropin alpha Chain(alpha HCG)
		Chorionic Gonadotropin alpha/beta(HCG)
		Cripto
		DNMT3B
		DPPA2
		DPPA4
		DPPA5/ESG1
		ESGP
		F-box protein 15/FBXO15
		FGF-4
		FGF-5
		FoxD3
		GBX2
		GCNF/NR6A1
		GDF-3
		Gi24/Dies1/VISTA
		Intergrin alpha 6/CD49f
		Intergrin alpha 6 beta4
		Integrin beta1/CD29
		KLF5
		Lefty
		Lefty-1
		Lefty-A
		LIN-28A
		LIN-28B
		LIN-41
		C-MYC
		Nanog
		Oct-1
		Oct-3/4
		Oct-4A
		Podocalyxin
		Rex-1/ZFP42
		SCF R/c-kit
		Sfrp-2
		Smad2
		Smad2/3
		SOX2
		SPARC
		SSEA-1
		SSEA-3
		SSEA-4
		STAT3
		Stella/Dppa3
		SUZ12
		TBX2
		TBX3
		TBX5
		TEX19
		TEX19.1
		THAP11
		TRA-1-60R
		TROP-2
		UTF1
		ZIC3
Ectodermal lineage
Early Ectodermal Lineage Markers		BMP-4
		Chordin
		FGF-8
		FoxJ3
		GBX2
		Nestin
		Noggin
		Otx2
		p63/TP73L
		Pax2
		Pax6
		beta-III Tubulin
Surface Ectodermal Cell Markers		IRF6
		MSX1
		p63/TP73L
Surface Ectodermal Cell Growth Factors		BMPs(Bone Morphogenetic Proteins)
		FGF family
		Growth/Differentiation Factors(GDFs)
Epithelial Cell Markers		A33
		ACE/CD143
		Actin
		ALCAM/CD166
		Aminopeptidase N/ANPEP
		Amnionless
		beta-Catenin
		B7-H1/PD-L1
		B7-H2
		C1qTNF5
		CA125/MUC16
		E-Cadherin
		CD1a
		CD1d
		CD1d1
		CD46
		CD74
		CD151
		CEACAM-1/CD66a
		CEACAM-3/CD66d
		CEACAM-5/CD66e
		CEACAM-6/CD66c
		CEACAM-7
		Claudin-1
		Claudin-3
		Claudin-4
		Cornulin
		Cubilin
		Cytokeratin5
		Cytokeratin8
		Cytokeratin14
		Cyrokeratin18
		Cytokeratin19
		DDR1
		beta-Defensin3
		beta-Defensin4/2
		Desmocollin-1
		Desmocollin-2
		Desmocollin-3
		Desmoglein-1
		Desmoglein-2
		Desmoglein-3
		EpCAM/TROP1
		Fas Ligand/TNFSF6
		FoxJ1
		FoxN1
		Gastrokine1
		HIN-1/SCGB3A1
		Hyaluronan
		IGSF4C/SynCAM4
		Integrin alpha 4/CD49d
		Integrin alpha 4 beta 1
		Integrin alpha 4 beta 7/LPAM-1
		JAM-C
		JAM-4/IGSF5
		KLF4
		KLF5
		L1CAM
		Laminin-1
		MFG-E8
		MMR/CD206
		MSP R/Ron
		Nectin-3
		Nectin-4
		pIgR
		PLET-1
		Prostasin/Prss8
		TCF7L1/TCF3
		TfR(Transferrin R)
		UGRP1/SCGB3A2
Neural Stem cell&Differentiation markers	Glial Lineage Markers	A2B5
		Carbonic Anhydrase II/CA2
		CD44
		Claudin-11
		Claudin-12
		FABP6
		FGF R1-4
		FGF R1
		FGF R1 alpha
		FGF R1 beta
		FGF R2
		FGF R2-alpha
		FGF R2-beta
		FGF R3
		FGF R4
		FGF R5/FGFRL1
		GFAP
		GMF-beta
		LINGO-1
		LRRN1/NLRR-1
		LRRN3/NLRR-3
		MAG/Siglec-4a
		MBP
		Meteorin
		Meteorin-like/METRNL
		Mind Bomb 1/MIB1
		MOG
		Musashi-1
		Nestin
		Neurofascin
		Neuroglycan C/CSPG5
		NG2/MCSP
		NGF R/TNFRSF16
		NgR 3/NgRH2
		Nogo Receptor/NgR
		Olig 1,2,3
		Olig1
		Olig2
		Olig3
		Oligodendrocyte Marker O1
		Oligodendrocyte Marker O4
		Omgp
		PDGF R alpha
		PLP
		S100B
		SLC22A1
		SOX10
		TROY/TNFRSF19
	Motor Neuronal Markers	Islet-1
		Islet-2
		Neurogenin-2
		Olig2
	Neural Crest Cell Markers	ASCL1/Mash1
		BMP-4
		BMP-7
		CHD7
		Integrin alpha 4/CD49d
		Integrin alpha 4 beta 1
		Integrin alpha 4 beta 7/LPAM-1
		Neugogenin-1
		Neugogenin-2
		Neugogenin-3
		NGF R/TNFRSF16
		Notch-1
		Notch-2
		Numb
		Pax3
		Slug
		Snail
		SOX10
	Neural progenitor cell markers	FABP7/B-FABP
		GFAP
		Nestin
		Pax6
		S100B
		SOX2
		Vimentin
	Neural Stem Cell Markers	ABCG2
		ASCL1/Mash1
		BMI-1
		Brg1
		CD15/Lewis X
		CDCP1
		CXCR4
		FABP7/B-FABP
		FABP8/M-FABP
		FGF R4
		Frizzled-9
		GFAP
		Glut1
		HOXB1
		Musashi-1
		Musashi-2
		Nestin
		NeuroD1
		Noggin
		Notch-1
		Notch-2
		Nucleostemin
		PDGF R alpha
		Prominin 2
		SLAIN1
		SOX1
		SOX2
		SOX9
		SOX11
		SOX21
		SSEA-1
		TRAF-4
		Vimentin
	Neural Stem Cell Growth Factors	Activin Family
		BMP Family
		EGF Family
		FGF Family
		Growth/Differentiation Factors(GDFs)
		Hedgehog Family
		IGF Family
		SDNSF/MCFD2
		TGF-beta Superfamily Receptors
		VEGF&PDGF Families
		Wnt Pathways
	Neural Stem Cell Transcription Factors	ASCL1/Mash1
		ATF2
		Brg1
		CREB
		CSL
		EMX2
		FosB/G0S3
		FoxO3
		GLI-1
		GLI-2
		HES-1
		HOXB1
		c-jun
		KLF4
		MCM2
		MEF2C
		MSX1
		NeuroD1
		NeuroD2
		Neurogenin-1
		Neurogenin-2
		NKX6.1
		Olig1,2,3
		Olig1
		Olig2
		Olig3
		p53
		Pax3
		Pax6
		PRDM16/MEL1
		Prox1
		RCOR1/CoREST
		Smad3
		Smad4
		Smad7
		Snail
		SOX1
		SOX2
		SOX3
		SOX5
		SOX9
		STAT Inhibitors
		STAT 3
		TCF-3/E2A
		TCF-12/HTF4
		ZIC1
		ZIC3
Mesodermal Lineage
Early Mesodermal Lineage Markers		Activin A
		Activin B
		Activin C
		BMP-2
		BMP-2/BMP-4
		BMP-2/BMP-6 Heterodimer
		BMP-2/BMP-7 Heterodimer
		BMP-2a
		Brachyury
		Cryptic
		EOMES
		FABP4/A-FABP
		FGF-5
		FoxC1
		FoxF1
		GDF-1
		GDF-3
		Goosecoid
		HAND1
		HAND2
		MESDC2
		MIXL1
		Nicalin
		Nodal
		Slug
		Snail
		TBX6
		TGF-beta 1
		TGF-beta 1,2,3
		TGF-beta1/1,2
		TGF-beta2/1,2
		Twist-1
		Twist-2
		Wnt-3a
		Wnt-8a
		BMP Family
		FGF family
		Wnt Pathways
Mesenchymal Stem Cell Markers		5'-Nucleotidase/CD73
		ALCAM/CD166
		BMPR-IA/ALK3
		BMPR-IB/ALK6
		BMPR-II
		N-Cadherin
		CD44
		CD45
		CD90/Thy1
		CD45RO
		CDCP1
		Endoglin/CD105
		Fibronectin
		Integrin alpha 1/CD49a
		Integrin alpha V/CD51
		Integrin beta1/CD29
		NCAM-1/CD56
		NGF R/INFRSF16
		Nucleostemin
		PDGF R alpha
		Sca-1/Ly6
		SCF R/c-kit
		SSEA-4
		STRO-1
		VCAM-1/CD106
		Vimentin
Mesenchymal Stem Cell Growth Factors		BMPs
		EGF Family
		FGF family
		Growth/Differentiation Factors(GDFs)
		IGF Family
		VEGF&PDGF Families
		Wnt Pathways
Adipogenesis Markers		Adiponectin/Acrp30
		gAdiponectin/gAcrp30
		Clathrin Heavy chain 2/CHC22
		FABP4/A-FABP
		FATP1
		FATP2
		FATP4
		FATP5
		Glut4
		Leptin/OB
		LMP7/PSMB8
		Perilipin-2
		PPAR gamma/NR1C3
		Pref-1/DLK-1/FA1
		Seipin/BSCL2
Myogenesis Markers	Myogenic Precursor Markers	ABCG2
		M-Cadherin/Cadherin-15
		Caveolin-1
		CD34
		FoxK1
		Integrin alpha 7
		MYF-5
		MyoD
		Myogenin
		Pax3
		Pax7
	Cardiac Muscle Markers	alpha-Sarcoglycan
		Atrial Natriuretic Peptide/ANP
		BMP-4
		Cripto
		Desmin
		FABP3/H-FABP
		GATA-4
		MEF2C
		Myosin Heavy chain
		NKX2.5
		TBX5
		Troponin T
	Sketetal Muscle Markers	alpha-Sarcoglycan
		Calpain Inhibitors
		Eif5a
		FABP3/H-FABP
		GDF-8/Myostatin
		Integrin alpha 7
		Integrin beta 1/CD29
		MCAM/CD146
		MyoD
		Myogenin
		Myosin Light chain Kinase Inhibitors
		Troponin I
	Smooth Muscle Markers	alpha-Smooth Muscle Actin
		VE-Cadherin
	Chondrogenesis Markers	Aggrecan
		Annexin A6
		CD44
		CD151
		Collagen II
		Collagen IV
		Collagen IV alpha 1
		CRTAC1
		DSPG3
		FoxC1
		FoxC2
		IBSP/Sialoprotein II
		ITM2A
		Matrilin-3
		Matrilin-4
		MIA
		OCIL/CLEC2d
		Otoraplin/OTOR
		SOX5
		SOX9
		URB
Osteogenesis Markers	Osteoprogenitor Markers	Alkaline Phosphatase/ALPP/ALPI
		Collagen I
		Collagen I alpha 1
		Collagen II
		Decorin
		MCAM/CD146
		MEPE/OF45
		RUNX2/CBFA1
		Thrombopoietin/Tpo
	Osteoblast Markers	BAP1
		BAP31
		Collagen I
		Fibronectin
		IGFBP-3
		Osteocalcin
		Osterix/Sp7
		SCUBE3
		SPARC
	Osteocyte Markers	Biglycan
		Fibronectin
		SPARC
Endodermal lineage
Early Endodermal Lineage Markers	Definitive Endoderm	Ctyokeratin 19
		EOMES
		FABP1/L-FABP
		FABP2/I-FABP
		GATA-4
		Goosecoid
		HNF-3 alpha/FoxA1
		HNF-3 beta/FoxA2
		SOX7
		SOX17
		TCF-2/HNF-1 beta
	Primitive Endoderm	alpha-Fetoprotein/AFP
		beta-Catenin
		GATA-4
		GATA-6
		GDF-1
		GDF-3
		HNF-4 alpha/NR2A1
		MIXL1
		SALL4
		SOX7
Hepatic Endoderm Cell Markers		SOX17
		alpha-Fetoprotein/AFP
		albumin
		CXCR4
		FABP1/L-FABP
		GATA-4
		Glut1
		HGF R/c-MET
		HNF-3 alpha/FoxA1
		HNF-3 beta/FoxA2
		Integrin beta 1/CD29
		OV-1
		OV-6
		Prox1
		TCF-2/HNF-1 beta
Hepatic Endoderm Growth Factor Families		Activin Family
		BMP Family
		FGF Family
		Growth/Differentiation Factors(GDFs)
		Hedgehog Family
		Wnt Ligands
Additional Hepatic Endoderm Growth Factor Factors		CXCL12/SDF-1alpha
		GATE-16/Apg8p2
		HGF
		MSP/MST1
		Oncostatin M/OSM
Pancreatic Endoderm Cell Markers		FFAR1/GPR40
		Glucagon
		Glut2
		Insulin
		Proinsulin
		Islet-1
		Islet-2
		NeuroD1
		Neurogenin-3
		NKX6.1
		Pax4
		Pax6
		PDX-1/IPF1
		PTF1A
		Secretin R
		Somatostatin
Pancreatic Endoderm Growth Factor Families		Activin Family
		BMP Family
		FGF Family
		Growth/Differentiation Factors(GDFs)
		Hedgehog Family
		IGF Family
Additional Pancreatic Endoderm Growth Factors		HGF
		Oncostatin M/OSM

## Sheet: Table S4
Supplementary Table S4. DE genes related to Figure 2
DE.C1	DE.C2	DE.C3	DE.C4	DE.C5	DE.C6
Actg2	3110082D06Rik	1700019D03Rik	2410137M14Rik	1700061G19Rik	1700019N12Rik
Adam12	5330437I02Rik	4930500J02Rik	AI118078	1810019J16Rik	1700029P11Rik
Anxa1	9130017N09Rik	Aqp3	Actn2	2410012M07Rik	2410007B07Rik
Anxa3	A630033H20Rik	Chchd10	Ahsg	2610528J11Rik	4930447C04Rik
Anxa5	Ablim2	Dppa5a	Aldh3a1	3830431G21Rik	Ano9
App	Abp1	Fam25c	Aox3	4930548H24Rik	BC033916
Axl	Adamtsl3	Fgf4	Apod	4933437F05Rik	Calca
Capn2	Aldh1a3	Foxh1	Aspa	A2m	Camkv
Cav1	Arpp21	Hsd17b14	Atp2a3	AU022751	Capsl
Ccnd2	C1ql2	Igfbp2	BC064078	Adad2	Cldn6
Cd109	Chrna4	Mdk	Bai1	Aifm3	Cldn7
Cd44	Col6a4	Mkrn1	Cacna2d2	Aim1l	Crb3
Cdh11	Cpne4	Nodal	Cbr2	Amhr2	Cyct
Cnn2	Cux2	Nr0b1	Ces2g	Amph	Dmrt1
Col12a1	Cx3cr1	Pcsk1n	Ckmt1	Ap1m2	Dnmt3l
Col5a2	Cyp4a10	Pipox	Cldn11	Ap3b2	Dppa2
Col8a1	Dpp6	Pou5f1	Cml3	Arhgef16	Dppa3
Csf1	Eya4	Sall4	Cyp2b23	Aurkc	Dppa4
Cxcl12	Fut9	Stmn2	Cyp4f39	BC080695	Elf3
Cyp1b1	Gabra4	Tcfap2c	Dmrtc2	Bcan	Eras
Ehd2	Gabrb1	Tdgf1	Dtx1	Bhlha15	Esx1
F2r	Gipr	Tdh	Esrp1	Bmp7	Fam159a
Fam198b	Grid2	Trh	Esyt3	Calcoco2	Fam178b
Fbln5	Grm2	Utf1	Fam154a	Car4	Fkbp6
Fbn1	Htr2a	Wfdc2	Fgfbp1	Cbln1	Fmr1nb
Fhl1	Ifi27l2b	Zscan10	Foxi3	Cdk5r2	Gdf3
Flnc	Igfals		Gcnt3	Chga	Gm13051
Itgav	Insm1		Gfra2	Cilp2	Gm7325
Lox	Kcnk3		Glod5	Clca4	Gm8994
Loxl1	Kcnma1		Gm6792	Clstn3	Got1l1
Ltbp1	Kynu		Gsx1	Cnnm1	Gpa33
Mical2	Lce1h		H60c	Col13a1	Grb7
Myc	Lhx9		Kcnip4	Cpne9	Grhl3
Myl9	Lrrc16b		Klk1	Cyp2c44	Gtsf1l
Myof	Mamld1		Klk11	D14Ertd668e	Kit
Nrp1	Mctp1		Krt13	D1Pas1	Lefty2
Parva	Npy2r		Krt17	Dazl	Lin28a
Pdgfrb	ORF63		Lgals7	Dll1	Mael
Phldb2	Ocln		Lrrc34	Dmrtb1	Mageb16
Pls3	Oit1		Ly6c2	Dnajc6	Otx2
Postn	Pax7		Ly6g6f	Dub1	Pecam1
Prrx1	Pcdh9		Lypd6b	E130309D14Rik	Pla2g10
Prss23	Pde3a		Msc	EU599041	Pla2g1b
Ptgs2	Pex5l		Nccrp1	Efhc2	Prss50
S100a6	Phox2b		Necab1	En2	Rbmxl2
Sh3kbp1	Pkp1		Nefl	Fam163b	Rec8
Snora70	Pkp3		Nos1	Fam78a	Rhox13
Tgfb1i1	Rab11fip4		Nr5a2	Fgf15	Rpl10l
Tgfb3	Rgs8		Ntn1	Fgfr4	Slc27a2
Timp3	Slc5a9		Oas1a	Gal3st3	Sohlh2
Tns1	St8sia1		Olfml1	Glt1d1	Sox3
Tpm2	St8sia5		Olfr985	Gm10324	Stra8
Unc5b	Sytl2		Ovol2	Gm12794	Syce1
Vcan	Tcerg1l		Pax6	Gm13078	Tcf15
Wisp1	Tmem125		Ptch2	Gm13242	Tcl1
	Tmem45b		R3hdml	Gm13247	Tex19.1
	U90926		Rfx4	Gm1564	Trap1a
	Umod		Sall3	Gm16880	Triml1
	Usp9y		Sh3gl2	Gm2022	Triml2
	Wipf3		Sh3rf2	Gm5039	Tuba3a
			Shisa3	Gm5662	Ybx2
			Slc28a1	Gpat2	Zfp42
			Slc38a5	Gprasp2	Zfp936
			Slc6a1	Hnf1a	Zscan4c
			Sp6	Hormad1	Zscan4d
			Sprr2b	Igdcc3	Zscan4f
			Syne2	Igsf21
			Syt9	Itgam
			Sytl1	Itpka
			Tac2	Kirrel2
			Tex21	LOC100303645
			Tgm3	Lrrc2
			Tlx3	Mapk8ip2
			Tmprss5	Mfng
			Ucn3	Mobp
				Mov10l1
				Mypn
				Naa11
				Nlrp4f
				Nphs1
				Nrgn
				Nxf3
				Pacsin1
				Piwil2
				Pla2g5
				Plk5
				Pls1
				Pnma3
				Pnma5
				Ppm1n
				Prdm14
				Prmt8
				Qprt
				Rasd2
				Rimkla
				Rimklb
				Rnf17
				Rps6kl1
				Shisa7
				Slain1
				Slc47a1
				Slc5a11
				Snai3
				Sncb
				Srcin1
				Stat4
				Stk31
				Syt3
				Taf7l
				Tdrd12
				Tex11
				Tex14
				Tm4sf5
				Tmem145
				Tmem59l
				Tmem92-ps
				Treml2
				Tsx
				Tulp2
				Ubash3a
				Ube1y1
				Vrtn
				Wdr86
				Xlr5a
				Zfp600
				Zfp819
				Zscan4a
				Zscan4b
				Zscan4e

## Sheet: Table S5
Supplementary Table S5. Antibodies used in this study
Antibody	Company	Catlog Number	Experiments
H3	abcam	ab1791	ChIP
H3K4me3	abcam	ab8580	ChIP
H3K9me3	abcam	ab8898	ChIP
H3K27me3	abcam	ab6002	ChIP

## Sheet: Table S6
Supplementary Table S6. Primers used for ChIP-qPCR related to Figure 5
Ddx4	F	GCACGTGCAGCCGTTTAAG
	R	CTTGGAAGGCAGAGGAGGC
Zfp42	F	ATTGGGCATTCCAGCCTACC
	R	GAGTTCAGCTCCTTGGACCC
Nanog	F	GAATAGGGGGTGGGTAGGGT
	R	AGCCTTCCCACAGAAAGAGC
Inhba	F	AGTGCCAATACCATGAAGAGGA
	R	GCATTACCTTTCGGGTCCCT
Vcam1	F	TTTCAGGAGAGATAGCCCTTTCG
	R	TTCTGAGTCCTGGGAAACACG
